# Supplementary material for: Auricular Acupressure for Dry Eye Disease: A Systematic Review and Meta-Analysis of Randomized Controlled Trials
Source: Medicina (Kaunas). 2023 Jan 16;59(1):177. doi: 10.3390/medicina59010177 (PMC9865136; doi:10.3390/medicina59010177)
Supplement: Supplementary file 1 [file medicina-59-00177-s001.zip]

Archive with 2 entries (2 files):
- Supplementary File S1 PRISMA_2020_checklist.pdf
- Supplementary File S2.pdf
